# Supplementary material for: Single-Cell TCR Sequencing Uncovers Remodeling of the Immune Repertoire After a Short-Term Gluten-Free Diet in Pediatric Celiac Disease
Source: Int J Mol Sci. 2025 Sep 13;26(18):8927. doi: 10.3390/ijms26188927 (PMC12469983; doi:10.3390/ijms26188927)
Supplement: Supplementary file 1 [file ijms-26-08927-s001.zip]

Archive with 2 entries (2 files):
- Supplementary_Figures.pdf
- Supplementary_Tables_TCR_Celiac_Proofs.xlsx
