# Supplementary material for: Single-Cell TCR Sequencing Uncovers Remodeling of the Immune Repertoire After a Short-Term Gluten-Free Diet in Pediatric Celiac Disease
Source: Int J Mol Sci. 2025 Sep 13;26(18):8927. doi: 10.3390/ijms26188927 (PMC12469983; doi:10.3390/ijms26188927)
Supplement: Supplementary file 1 [file ijms-26-08927-s001.zip › Supplementary_Tables_TCR_Celiac_Proofs.xlsx]

## Sheet: Supplementary_Table_1
Supplementary Table S1. Patient T cell numbers per T subtype.
	CEL_01	CEL_02	CEL_03	CEL_04	CEL_05	Total
CD4+ T cells	1923	1433	1296	1252	998	6902
CD8+ T cells	1445	573	772	1223	532	4545
Regulatory T cells	121	56	82	59	43	361

## Sheet: Supplementary_Table_2
Supplementary Table S2. Top 50 cluster markers for the CD8+ cytotoxic T cells.
Locus	log2FC	% Cluster CD8+ cytotoxic	% others
CST7	5.66502	96.1	8.6
NKG7	6.62845	96.5	10.7
CCL5	4.62598	98.8	14
GZMA	5.15041	90.3	6.9
GZMH	8.99562	70.9	0.8
ZEB2	5.18122	70.5	4.4
FGFBP2	7.0504	65.2	1.9
CD8A	2.78609	88.4	25.5
CTSW	2.905	91.8	32.1
HLA-DPA1	3.3688	73.4	13.8
PRF1	4.80142	65.9	6.5
HLA-DPB1	3.22307	76	16.6
PLEK	5.65185	57.4	2.2
KLRK1	2.08509	79.7	25
CD8B	1.68999	83.5	29.7
CCL4	7.96134	53.9	1
EFHD2	3.29672	72.7	20.4
HLA-DRB1	3.66326	60.6	8.6
KLRD1	4.76755	53.3	2.9
KLRG1	3.06174	61.5	13.1
APMAP	2.81797	64.8	17.3
DUSP2	2.4461	86.5	39
C12orf75	2.73749	64	16.8
MATK	3.21503	57	9.9
CLIC1	1.91754	87.5	41.9
FCRL6	5.04268	47.5	1.9
LYAR	2.06689	63.5	18.6
PYHIN1	2.63989	57.5	13.8
CMC1	3.82481	51.6	10.6
AOAH	2.55417	58.5	17.6
GZMB	6.86236	41.9	1.3
TPST2	2.43128	56.6	16.3
SAMD3	2.25383	59.8	19.7
RUNX3	2.0295	69.5	29.6
APOBEC3G	3.04458	50.6	10.9
CD81	1.91718	86.1	47
GZMM	2.13148	92.2	53.1
CD99	1.91277	96.2	58.6
MAP3K8	3.72635	42	4.6
MYO1F	2.88188	46.3	9.5
SPON2	4.32724	40.5	4.3
FCGR3A	6.16015	37.2	1.1
S100A4	1.44404	94.5	58.8
CYTOR	2.68951	42.5	7.8
ADGRG1	7.77453	34.8	0.3
C1orf21	5.95283	34.3	0.7
S1PR5	7.61388	33.3	0.3
GZMK	3.48329	39	6.1
TBX21	4.31527	35.1	2.4
TGFBR3	3.10506	39.8	7.2

## Sheet: Supplementary_Table_3
Supplementary Table S3. Frequency of expanded clonotypes pre- and post-GFD.
	pre-GFD			post-GFD
	Counts	Percentage		Counts	Percentage
Medium (5 < X <= 20)	107	1.76364		35	0.973845
Small (1 < X <= 5)	299	4.9283		125	3.47802
Single (0 < X <= 1)	5661	93.3081		3434	95.5481

## Sheet: Supplementary_Table_4
Supplementary Table S4. Differences in diversity and eveness TCR repertoire between pre- and post-GFD samples.
Test	Paired t-test estimate	p-value	CI
Shannon diversity	-2.67	0.05489	[-0.03 - 0.0005]
Inv. simpson	-2.48	0.06799	[-61.90 - 3.45]
Norm. entropy	-2.68	0.05489	[-5.06-03 - 8.40E-05]
Gini Simpson	-2.24	0.08907	[-5,11E-04 - 8,43E-05]
Chao1	-0.35	0.7421	[-12630 - 9783]
ACE	-1.45	0.2198	[-9.42 - 2.95]

## Sheet: Supplementary_Table_5
Supplementary Table S5. Top 10 differentially enriched and depleted TRAV and TRBV pairings between pre- and post-GFD samples.
TRAV	TRBV	p-value	OR	adjusted p-value	Subtype
TRAV10	TRBV28	0.0294516	8.44753	1	T cell
TRAV12-2	TRBV14	0.012608	10.1409	1	T cell
TRAV12-2	TRBV27	0.00478314	3.38658	1	T cell
TRAV13-2	TRBV18	0.0294516	8.44753	1	T cell
TRAV14/DV4	TRBV28	0.00656443	5.63923	1	T cell
TRAV19	TRBV5-5	0.00098215	Inf*	1	T cell
TRAV20	TRBV4-1	0.0294516	8.44753	1	T cell
TRAV26-1	TRBV5-4	0.0461531	3.94425	1	T cell
TRAV3	TRBV11-3	0.0191294	Inf*	1	T cell
TRAV3	TRBV18	0.00711108	Inf*	1	T cell
TRAV35	TRBV6-2	0.0461531	3.94425	1	T cell
TRAV39	TRBV6-2	0.0191294	Inf*	1	T cell
TRAV8-1	TRBV5-1	0.0288967	3.38258	1	T cell
TRAV9-2	TRBV5-1	0.0113087	4.2288	1	T cell
TRAV9-2	TRBV5-5	0.0294516	8.44753	1	T cell
TRAV13-2	TRBV5-1	0.0431869	0.448992	1	T cell
TRAV14/DV4	TRBV13	0.0313236	0^	1	T cell
TRAV17	TRBV11-2	0.0294546	0^	1	T cell
TRAV2	TRBV28	0.0313236	0^	1	T cell
TRAV2	TRBV6-2	0.0294546	0^	1	T cell
TRAV21	TRBV7-2	0.0398376	0.140448	1	T cell
TRAV26-1	TRBV19	0.00928446	0^	1	T cell
TRAV26-2	TRBV7-8	0.0254049	0.265973	1	T cell
TRAV8-3	TRBV13	0.0169042	0^	1	T cell
TRAV8-4	TRBV18	0.0294546	0^	1	T cell
TRAV8-6	TRBV28	0.0140606	0.120348	1	T cell
TRAV9-2	TRBV7-2	0.0108984	0.269326	1	T cell
TRAV12-2	TRBV27	0.0479029	3.87482	1	CD4+ T cell
TRAV21	TRBV6-1	0.0310274	8.29741	1	CD4+ T cell
TRAV35	TRBV28	0.0310274	8.29741	1	CD4+ T cell
TRAV8-1	TRBV5-1	0.0230818	3.7389	1	CD4+ T cell
TRAV8-3	TRBV27	0.0200287	Inf*	1	CD4+ T cell
TRAV8-3	TRBV6-2	0.0251843	4.43036	1	CD4+ T cell
TRAV9-2	TRBV5-1	0.0479029	3.87482	1	CD4+ T cell
TRAV21	TRBV11-2	0.0166094	0^	1	CD4+ T cell
TRAV8-2	TRBV20-1	0.0285229	0^	1	CD4+ T cell
TRAV8-4	TRBV18	0.0285229	0^	1	CD4+ T cell
TRAV9-2	TRBV7-2	0.0101577	0.27487	1	CD4+ T cell
TRAV10	TRBV28	0.0499135	Inf*	1	CD8+ T cell
TRAV12-2	TRBV27	0.0486028	3.09952	1	CD8+ T cell
TRAV14/DV4	TRBV28	0.0445929	4.01506	1	CD8+ T cell
TRAV19	TRBV28	0.00522641	4.14162	1	CD8+ T cell
TRAV19	TRBV5-5	0.00248083	Inf*	1	CD8+ T cell
TRAV19	TRBV6-1	0.0486028	3.09952	1	CD8+ T cell
TRAV21	TRBV12-3	0.0499135	Inf*	1	CD8+ T cell
TRAV21	TRBV12-4	0.0118982	10.3224	1	CD8+ T cell
TRAV29/DV5	TRBV30	0.0499135	Inf*	1	CD8+ T cell
TRAV3	TRBV11-3	0.0499135	Inf*	1	CD8+ T cell
TRAV8-3	TRBV12-3	0.0499135	Inf*	1	CD8+ T cell
TRAV8-3	TRBV9	0.0118982	10.3224	1	CD8+ T cell
TRAV8-4	TRBV27	0.0183604	Inf*	1	CD8+ T cell
TRAV13-1	TRBV12-4	0.0103768	0.189403	1	CD8+ T cell
TRAV14/DV4	TRBV13	0.030171	0^	1	CD8+ T cell
TRAV21	TRBV6-5	0.0168903	0^	1	CD8+ T cell
TRAV26-2	TRBV7-8	0.0105546	0.179364	1	CD8+ T cell
TRAV8-3	TRBV13	0.0168903	0^	1	CD8+ T cell
*Combination detected only post-GFD
^Combination not detected post-GFD
